# Supplementary material for: Quantifying Functional Impairment of ABCA3 Variants Associated with Interstitial Lung Disease
Source: Int J Mol Sci. 2023 Apr 20;24(8):7554. doi: 10.3390/ijms24087554 (PMC10141231; doi:10.3390/ijms24087554)
Supplement: Supplementary file 1 [file ijms-24-07554-s001.zip]

Archive with 1 entries (1 files):
- ijms-2344198-supplementary.pdf
